# Supplementary material for: Establishment of a lysosome-related prognostic signature in breast cancer to predict immune infiltration and therapy response
Source: Front Oncol. 2023 Dec 14;13:1325452. doi: 10.3389/fonc.2023.1325452 (PMC10757638; doi:10.3389/fonc.2023.1325452)
Supplement: Supplementary file 7 [file Table_2.xlsx]

## Sheet: Supplementary Table 2. lysosome
	lysosome
1	LRRC8E
2	CDIP1
3	CD74
4	DRAM2
5	TMEM97
6	EHD3
7	MYO7A
8	ADA2
9	STS
10	CHID1
11	PLAC8
12	TMEM9
13	WDR59
14	PLA2G10
15	TLR3
16	HRG
17	PLD1
18	SLC31A2
19	GGA3
20	STX7
21	ACTR10
22	OCRL
23	PLA2G3
24	WDR41
25	WDR48
26	MFSD12
27	WDR11
28	MARCHF3
29	ACP4
30	RAB34
31	SLC29A3
32	PRKN
33	ABCA2
34	LAMP5
35	HLA-DRA
36	BACE1
37	PSAPL1
38	HLA-DPB1
39	HLA-DQA2
40	HLA-DRB1
41	HLA-DQB1
42	SLC17A9
43	AP1S2
44	RPS6KC1
45	LAT2
46	IL4I1
47	RAB2A
48	WDR24
49	SURF4
50	VPS13A
51	CMTM6
52	NDEL1
53	TINAGL1
54	USP4
55	PI4K2A
56	RAMP3
57	FTH1
58	FTL
59	CAP1
60	ZKSCAN3
61	TSPAN1
62	CRYAB
63	MRGPRX2
64	CPPED1
65	AKTIP
66	PRTN3
67	TFEB
68	CCZ1
69	CCZ1B
70	ANK2
71	LRP2
72	HSPG2
73	VLDLR
74	RNASE3
75	FABP5
76	CTBS
77	EVA1A
78	CHMP2B
79	FYCO1
80	GC
81	CLTA
82	ABCC10
83	CRHBP
84	CTSW
85	VPS35
86	NPC1
87	SRC
88	ORM2
89	SLC7A5
90	APOB
91	TLR7
92	VPS18
93	CD68
94	ACTR2
95	UNC13D
96	PDGFRB
97	STOM
98	RAB14
99	SLC49A4
100	SLC2A8
101	CLN3
102	HGSNAT
103	TYR
104	AP3D1
105	ATP6V0D1
106	CSF3
107	EEF1A1
108	SNX1
109	CCT2
110	PIP4K2B
111	RAB27A
112	RAB9A
113	IFITM2
114	IFITM3
115	SYT11
116	ARL8B
117	TOM1
118	HSD17B1
119	SLCO4C1
120	SNX2
121	TMEM79
122	TMEM30A
123	TMEM175
124	DEFA4
125	AP5S1
126	ACE
127	ASAH1
128	RAB7A
129	RAB5C
130	FHIP1B
131	SQSTM1
132	ADAM8
133	NSF
134	NCF1
135	AP1M1
136	TMEM59
137	CHMP4A
138	PIP4P1
139	PINK1
140	BECN2
141	MILR1
142	FUCA1
143	STX3
144	PTGDR
145	CAT
146	CHIT1
147	GRIN2B
148	GDAP2
149	DNAJC3
150	SIDT1
151	PLEKHF1
152	MIOS
153	KERA
154	PRF1
155	FNBP1
156	CTSV
157	LRBA
158	MTM1
159	GABARAP
160	AP3B1
161	PGAP6
162	SIAE
163	SHKBP1
164	LMBRD1
165	AP1S3
166	TMEM106B
167	HYAL2
168	KXD1
169	TTR
170	GFAP
171	TMBIM1
172	CEACAM6
173	CHMP1B
174	ITFG2
175	TM4SF5
176	IDUA
177	SLC30A4
178	HYAL1
179	NCAN
180	FUCA2
181	OCIAD1
182	USP6
183	CLN6
184	MCOLN1
185	SNX16
186	NEDD4
187	ATP6V0D2
188	LAMP2
189	ANKFY1
190	GNAI3
191	RNF152
192	LARS1
193	GPC1
194	MPO
195	AHNAK
196	TCN2
197	KCNE1
198	TMEM9B
199	HLA-DPA1
200	SFTPB
201	CSPG5
202	ACP3
203	SNX27
204	ARG1
205	KCNQ1
206	TECPR1
207	CHMP5
208	SRPX
209	LAPTM5
210	CHMP1A
211	CCDC91
212	DRAM1
213	SULT1C2
214	BLOC1S5
215	STX8
216	DYNC1H1
217	ELAPOR2
218	B4GALT1
219	NAGLU
220	GALC
221	ARSA
222	SLC66A1L
223	USP5
224	WDR81
225	DEF8
226	SLC48A1
227	DOC2A
228	BORCS5
229	WASHC5
230	GDI2
231	PLEKHF2
232	MPZ
233	HLA-DOB
234	HLA-DRB4
235	VIPAS39
236	SDC2
237	CXCR4
238	TPP1
239	GBA1
240	ATP10B
241	ABCD1
242	FNIP2
243	NAAA
244	VPS54
245	HLA-DQA1
246	HCK
247	TMEM179B
248	WDR45B
249	SDC1
250	VPS13B
251	CLNK
252	TCIRG1
253	IFI30
254	HLA-H
255	PXK
256	PLA2G4E
257	HDAC6
258	CLTC
259	NDP
260	TRAF3IP3
261	MNDA
262	MREG
263	RAB3D
264	TMEM199
265	CTSG
266	PIP4P2
267	C6orf120
268	BIN1
269	ACAN
270	IST1
271	ATP6V1C1
272	RNF19B
273	TRIM29
274	RAMP2
275	PDE1C
276	SCARB2
277	NPRL3
278	ANPEP
279	ANK3
280	GPR137
281	IRAG2
282	PRDX6
283	IL1B
284	ABCA13
285	ELANE
286	GUSB
287	VCP
288	ZFYVE16
289	CLVS1
290	SLC46A3
291	GPR137C
292	EGF
293	LDLR
294	DNASE2B
295	PRKCD
296	VAT1
297	HAS2
298	EEF1A2
299	P2RX7
300	CTSK
301	CTSO
302	LIPA
303	GLB1L
304	WASH3P
305	STXBP2
306	CTNS
307	TNFAIP3
308	SNX14
309	CACNG2
310	CPNE1
311	TSG101
312	HEBP2
313	MMD
314	ATP6V1B2
315	PIP4K2A
316	CHMP7
317	ABCA3
318	NSG2
319	PLAAT3
320	GCA
321	SLC3A2
322	SLC35F6
323	VPS4A
324	VAMP4
325	SORT1
326	GPLD1
327	ANXA6
328	SLC18A2
329	MYO5A
330	NR4A3
331	DENND3
332	ENPEP
333	TMEM45B
334	SLC36A1
335	CKAP4
336	CLCN4
337	CLCN5
338	NAPG
339	LITAF
340	SLC30A3
341	OMD
342	KCNE2
343	SDC4
344	ABCA5
345	GLA
346	TGFBRAP1
347	RNASET2
348	AP1M2
349	SDCBP
350	KIF5B
351	PIK3CG
352	C3
353	SERPINA3
354	RRAGA
355	CACNG8
356	SLCO2A1
357	LAMP1
358	CST7
359	PYGB
360	ACLY
361	BST2
362	BGN
363	GCC2
364	MAN2B1
365	RNF13
366	SORL1
367	LRRC8A
368	LRRK2
369	GPR143
370	STK11IP
371	TLR8
372	HEXA
373	AP2S1
374	SPACA7
375	DTX3L
376	INSR
377	MCOLN3
378	CTSC
379	MAPK1
380	GNPTAB
381	GPC2
382	PLAAT1
383	MGST1
384	CTSH
385	NCF2
386	GNA11
387	FPR1
388	RAP1B
389	GPC5
390	AP2M1
391	ATP11A
392	CPLX2
393	OCIAD2
394	NEU4
395	RPTOR
396	CEACAM8
397	TMEM192
398	ATP6V1A
399	RRAGD
400	ATP6AP1
401	HLA-DOA
402	CLEC16A
403	LRP1
404	ACP5
405	CXCR2
406	CD63
407	VCAN
408	BRI3
409	ABCD4
410	SEC13
411	SFTPD
412	AP2A2
413	AGRN
414	MANBA
415	HRNR
416	GPR15LG
417	CLCN7
418	CLCN6
419	CLCN3
420	S100A13
421	P2RX4
422	PIK3R4
423	HPS6
424	FNIP1
425	GGH
426	LGMN
427	NEU1
428	PA2G4
429	MARCHF9
430	DPP7
431	NAPSA
432	AP1S1
433	SPPL2A
434	SPPL2B
435	UEVLD
436	RUBCN
437	VAMP8
438	ARHGAP45
439	VPS13C
440	MARCHF1
441	EPG5
442	TOLLIP
443	PLEKHM2
444	FFAR4
445	NCF4
446	SLC44A2
447	B2M
448	MLC1
449	SLC39A14
450	PAX2
451	LAPTM4A
452	OSTM1
453	AP4M1
454	SLC26A11
455	SNAP23
456	TM9SF1
457	ATP6V0E1
458	MYH9
459	GAK
460	HGS
461	RAB38
462	HLA-F
463	SLC38A9
464	NBR1
465	TXNDC5
466	TAB2
467	PCSK9
468	CTSL
469	SIDT2
470	BLOC1S6
471	CYB561A3
472	ANXA11
473	CCT8
474	SPNS1
475	NDUFC2
476	SNAPIN
477	RMC1
478	GNB2
479	TMEM150C
480	MTOR
481	AP2A1
482	AGA
483	VASN
484	STARD3NL
485	IFNAR1
486	SNAP29
487	PCDHGA3
488	RAB39A
489	HAP1
490	PIK3C3
491	CD1D
492	CD1E
493	NEU2
494	ABHD6
495	SERPINB1
496	GAA
497	RAB37
498	VPS33A
499	SDC3
500	ENPP1
501	ARRDC3
502	HLA-DQB2
503	CHMP4BP1
504	MBTPS1
505	LNPEP
506	CSF3R
507	SERPINB13
508	RAB7B
509	SLC38A7
510	IMPDH1
511	SCN11A
512	AP1G1
513	ATP6V1H
514	NHLRC3
515	SLC11A2
516	SLC11A1
517	CD164
518	TPCN2
519	GPC4
520	SNCA
521	CHGA
522	PCYOX1
523	CREG1
524	CTSA
525	MFSD8
526	VPS26A
527	PLBD2
528	TOM1L1
529	LAMTOR3
530	RASGRP1
531	CTSS
532	BECN1
533	FUT10
534	ITM2C
535	PLBD1
536	TPCN1
537	EPDR1
538	AZU1
539	SPG11
540	ABCB6
541	CHMP4B
542	ABCB9
543	SCYL2
544	PYCARD
545	LAMTOR5
546	CYB5R3
547	ZNRF2
548	MEAK7
549	ATP6V0E2
550	HMGXB4
551	UBA52
552	ARSG
553	CACNG7
554	SLC2A6
555	FAF2
556	RNF183
557	GPC6
558	HOOK2
559	SEH1L
560	M6PR
561	FLCN
562	CBLIF
563	VTI1B
564	TRIM17
565	OCA2
566	CHMP4C
567	RHOB
568	RAB20
569	CACNG5
570	ATP6V1C2
571	AP3M1
572	VAPA
573	LAMTOR2
574	ATP8A1
575	VNN1
576	C3AR1
577	ABCA1
578	RNASE2
579	GZMB
580	HLA-DRB3
581	MAN2B2
582	PSAP
583	MYL11
584	RBSN
585	NAGPA
586	GLB1L3
587	PSEN1
588	FCER1A
589	CLN8
590	RAB3A
591	DAGLB
592	TINAG
593	SLC37A3
594	PLA2G15
595	VPS33B
596	VPS16
597	HPSE
598	FAM98A
599	RNASEK
600	ENTPD4
601	CACNG4
602	MVB12A
603	DNAJC13
604	NAGA
605	NFAM1
606	BLOC1S2
607	BLOC1S3
608	DEPDC5
609	LPCAT1
610	STARD3
611	ROCK2
612	DYNC1LI2
613	SYTL4
614	ARL8A
615	NSG1
616	ARSB
617	ATP6V0A2
618	HYAL3
619	SLC30A2
620	VPS11
621	CTSZ
622	CAPN1
623	NAPRT
624	CTSF
625	ANXA2
626	AP5B1
627	VMA21
628	CTSD
629	PRCP
630	LAT
631	ZNRF1
632	KIF13A
633	SYT7
634	CYB561
635	GNPTG
636	ATP11B
637	CTSB
638	KICS2
639	PPT1
640	SLC12A4
641	GNLY
642	CACNG3
643	SLC17A5
644	SPHK2
645	SLC39A8
646	C9orf72
647	SLC15A4
648	DDOST
649	GNS
650	GPRASP1
651	FLOT1
652	CPNE3
653	DNAJC5
654	MAP1LC3A
655	SH3BP4
656	MFSD1
657	RAB9B
658	DCN
659	DSN1
660	MYO6
661	ADRB2
662	ADA
663	MAP6
664	VPS39
665	ATP11C
666	SLC66A1
667	TLR9
668	ANKRD27
669	PIKFYVE
670	CCDC115
671	PADI2
672	PTGES2
673	VPS53
674	MARCHF8
675	PLA2G5
676	TMEM74
677	DAB2
678	TREX1
679	TRAK1
680	LYN
681	LITAFD
682	GRP
683	PRSS2
684	COL6A1
685	ECE1
686	TUBB
687	LAMP3
688	OCLN
689	PLEKHM1
690	CBL
691	GALNS
692	MGRN1
693	HPS4
694	SPAG9
695	PRSS16
696	SNX6
697	TSC2
698	PSEN2
699	RTN4
700	SPAAR
701	AKR1B10
702	GM2A
703	ARRB1
704	BCAN
705	HOOK1
706	SYNGR1
707	BORCS6
708	DEFA3
709	DEFA1
710	CALR
711	IRGM
712	MAGT1
713	AP5M1
714	BLOC1S4
715	BBC3
716	BCL10
717	GZMH
718	ATP6V0C
719	RABGEF1
720	FRK
721	DPP4
722	BORCS7
723	OGN
724	GNB1
725	CHMP3
726	CHMP6
727	KLC2
728	KIT
729	BTK
730	CLN5
731	SMPD1
732	CHMP2A
733	HSP90AA1
734	RILP
735	LHCGR
736	CUBN
737	GPR137B
738	FMOD
739	SERPINB3
740	RNF167
741	ATG14
742	SZT2
743	RUBCNL
744	SLC45A2
745	ASS1
746	HEXB
747	NEU3
748	TIAL1
749	RRAGB
750	ATP6V1F
751	ATP13A2
752	PPT2
753	ATP6V0A1
754	VPS41
755	ADORA2B
756	RNASE6
757	ZFYVE26
758	SRGN
759	GLB1L2
760	PTGDS
761	ATP6V1E1
762	DNASE2
763	TMEM165
764	NCSTN
765	HOOK3
766	RDH14
767	ATP6V0A4
768	VPS36
769	CD34
770	IFITM1
771	LAPTM4B
772	ASB15
773	RNF128
774	TMEM25
775	NPC2
776	ATRAID
777	TMEM63A
778	PPP3CB
779	HLA-DRB5
780	GLB1
781	PIK3CD
782	RB1CC1
783	GNAI1
784	SLC15A3
785	CSPG4
786	ARSD
787	SGSH
788	PSMD1
789	GPC3
790	ATP6V0B
791	GYG1
792	AP2B1
793	LYST
794	NPRL2
795	PRELP
796	LUM
797	SCARB1
798	ELAPOR1
799	HPS1
800	CDX2
801	SYK
802	ATG16L1
803	VAMP7
804	RHEB
805	GIMAP5
806	PRSS57
807	ARSK
808	S100A7
809	CORO1A
810	PON2
811	GRN
812	RETN
813	GLIPR1
814	TRPM2
815	FASLG
816	GOPC
817	HSPA8
818	ACP2
819	TRIP10
820	GLMP
821	KLHL22
822	AP1B1
823	CPQ
824	HLA-DMB
825	HLA-DMA
826	TUBB4B
827	SLC7A14
828	LYZ
829	SLC36A4
830	RRAGC
831	GNB4
832	NCOA4
833	TRIM23
834	PLD3
835	RAB12
836	TM6SF1
837	BLOC1S1
838	TASL
839	UBXN6
840	UNC93B1
841	PIGR
842	CLVS2
843	SPPL2C
844	GNAQ
845	CFTR
846	CYBRD1
847	NKG7
848	CALCRL
849	ATP6AP2
850	PI4KB
851	UBA1
852	CAPN2
853	IDS
854	ATP6V1G1
855	CLU
856	CD1C
857	CD1B
858	LAMTOR1
859	MINAR2
860	KPTN
861	VPS4B
862	ATP6V1D
863	BPI
864	CRYBA1
865	TRAPPC1
866	LAMTOR4
867	CD81
868	MARCHF2
869	LYSET
870	RAB44
871	CP
872	SOD1
873	BORCS8
874	UVRAG
875	escrt-iii_human
876	clcn7-ostm1_human
877	bloc3_human
878	abeta-42-oligomer_human
