# Supplementary material for: Establishment of a lysosome-related prognostic signature in breast cancer to predict immune infiltration and therapy response
Source: Front Oncol. 2023 Dec 14;13:1325452. doi: 10.3389/fonc.2023.1325452 (PMC10757638; doi:10.3389/fonc.2023.1325452)
Supplement: Supplementary file 8 [file Table_3.xlsx]

## Sheet: Sheet1
Information on immunotherapy response and risk score for the GSE67501 cohort
	score	Respond	risk
GSM1648117	1.84149	non-Responder	Low
GSM1648120	1.85783	non-Responder	Low
GSM1648122	1.87215	Responder	Low
GSM1648115	1.87488	non-Responder	Low
GSM1648121	1.90303	Responder	Low
GSM1648114	1.9057	non-Responder	High
GSM1648118	1.90896	non-Responder	High
GSM1648123	1.91156	Responder	High
GSM1648116	1.91869	non-Responder	High
GSM1648124	1.93029	Responder	High
GSM1648119	1.93572	non-Responder	High
Information on immunotherapy response and risk score for the GSE91061 cohort
	score	Respond	risk
Pt32_On_E9414883.5	2.15854	non-Responder	Low
Pt67_On_AD530366.6	2.33024	non-Responder	Low
Pt3_On_E9047638.6	2.46293	Responder	Low
Pt48_On_E9047631.6	2.82979	Responder	Low
Pt92_On_AE148750.5	2.82994	non-Responder	Low
Pt101_On_AD681975.5	2.92618	Responder	Low
Pt26_On_AD467915.5	2.94157	non-Responder	Low
Pt78_On_AE148748.6	2.97292	non-Responder	Low
Pt37_On_AD495183.5	3.06542	non-Responder	Low
Pt18_On_E9261163.5	3.06814	Responder	Low
Pt85_On_AE070989.10	3.10181	non-Responder	Low
Pt87_On_AD495198.6	3.12506	non-Responder	Low
Pt10_On_E9047632.6	3.13757	non-Responder	Low
Pt98_On_AE086717.6	3.21443	non-Responder	Low
Pt44_On_AD167376.6	3.28248	Responder	Low
Pt46_On_AD781834.6	3.30355	non-Responder	Low
Pt106_On_AD513626.6	3.31978	non-Responder	Low
Pt77_On_AD733629.8	3.40246	non-Responder	Low
Pt65_On_AD796996.5	3.4345	non-Responder	Low
Pt30_On_AD505620.6	3.44662	Responder	Low
Pt34_On_AD485757.6	3.49419	Responder	Low
Pt4_On_E9047643.7	3.54897	non-Responder	Low
Pt5_On_E9047635.6	3.58244	non-Responder	Low
Pt49_On_AD681976.5	3.62872	Responder	Low
Pt27_On_AD467934.5	3.646	non-Responder	High
Pt31_On_AD467932.6	3.64767	non-Responder	High
Pt17_On_E9261162.5	3.653	non-Responder	High
Pt62_On_AD635728.5	3.65607	non-Responder	High
Pt84_On_AD495199.6	3.68261	non-Responder	High
Pt1_On_AD174047.6	3.72967	non-Responder	High
Pt13_On_AD314067.6	3.73483	non-Responder	High
Pt52_On_AD530365.6	3.7674	non-Responder	High
Pt82_On_AD125218.6	3.779	non-Responder	High
Pt8_On_AD167380.7	3.78992	non-Responder	High
Pt103_On_AE134059.6	3.81653	non-Responder	High
Pt79_On_AD733628.6	3.8311	non-Responder	High
Pt108_On_AE373243.6	3.83303	non-Responder	High
Pt9_On_E9047644.7	3.83522	non-Responder	High
Pt93_On_AE070988.5	3.87473	non-Responder	High
Pt94_On_AE373242.6	3.91068	Responder	High
Pt36_On_AD495182.6	3.91783	non-Responder	High
Pt89_On_AE070987.5	3.92517	non-Responder	High
Pt11_On_AD314068.6	4.02326	non-Responder	High
Pt68_On_AD635729.6	4.05869	Responder	High
Pt28_On_AD167375.7	4.06014	non-Responder	High
Pt58_On_AE045812.10	4.0664	non-Responder	High
Pt38_On_E9414881.5	4.22822	non-Responder	High
Pt47_On_AD530367.6	4.30053	non-Responder	High
Pt2_On_AD174046.6	4.36263	non-Responder	High
