# Supplementary material for: Establishment of a lysosome-related prognostic signature in breast cancer to predict immune infiltration and therapy response
Source: Front Oncol. 2023 Dec 14;13:1325452. doi: 10.3389/fonc.2023.1325452 (PMC10757638; doi:10.3389/fonc.2023.1325452)
Supplement: Supplementary file 9 [file Table_4.xlsx]

## Sheet: Sheet1
Primer Name	5' to 3'
ATP6AP1-F	CCTGCTCTGCTGCTCATTCGC
ATP6AP1-R	GCCGCTGTGTATGGGACATCTTC
SLC7A5-F	GTGGACTTCGGGAACTATCACC
SLC7A5-R	GAACAGGGACCCATTGACGG
EPDR1-F	TGTGATATTGTCTACGCGGTTTT
EPDR1-R	GAGCAGTCTTCGCTCATCTTC
SDC1-F	CCAAGGAGGGAGAGGCTGTAGTC
SDC1-R	GTGGTGGCTGTGGTCGTTGAG
PIGR-F	AGTCCCATATTTGGTCCCGAG
PIGR-R	AGGTGGGTGGGTAGTAGCAC
ACTB-F	GGCCAACCGCGAGAAGATGAC
ACTB-R	GGATAGCACAGCCTGGATAGCAAC
