# Supplementary material for: Establishment of a lysosome-related prognostic signature in breast cancer to predict immune infiltration and therapy response
Source: Front Oncol. 2023 Dec 14;13:1325452. doi: 10.3389/fonc.2023.1325452 (PMC10757638; doi:10.3389/fonc.2023.1325452)
Supplement: Supplementary file 10 [file Table_5.xlsx]

## Sheet: Sheet 1
	logFC	AveExpr	t	P.Value	adj.P.Val	B	change
PDE1C	-3.41586	1.50904	-31.2193	5.42021e-156	1.76811e-153	345.914	DOWN
APOB	-5.32355	-2.57257	-30.9049	1.13911e-153	3.43273e-151	340.47	DOWN
CAT	-1.74447	6.4857	-30.3435	1.57922e-149	3.96585e-147	330.958	DOWN
GPRASP1	-2.29995	2.70309	-30.1348	5.44074e-148	1.30421e-145	327.53	DOWN
ADRB2	-2.92312	1.21896	-29.8245	1.04572e-145	2.38047e-143	322.28	DOWN
SRPX	-2.75005	3.86521	-29.8168	1.19089e-145	2.69158e-143	322.12	DOWN
CD34	-2.04646	6.12372	-28.846	1.58115e-138	2.8266e-136	305.666	DOWN
CRYAB	-3.87514	5.11885	-28.7665	6.03248e-138	1.06044e-135	304.312	DOWN
GNAI1	-2.33995	3.67227	-28.0312	1.40239e-132	2.10306e-130	292.09	DOWN
GPC3	-3.59793	3.73905	-27.2898	3.38872e-127	4.30626e-125	279.676	DOWN
KIT	-3.52003	4.55514	-26.8539	4.79684e-124	5.45977e-122	272.394	DOWN
CRHBP	-2.99762	-1.25364	-25.7512	3.94158e-116	3.84936e-114	254.327	DOWN
LHCGR	-3.9986	-4.94135	-23.9908	1.08374e-103	8.0877e-102	225.714	DOWN
NSG1	-3.19045	0.380892	-23.9847	1.19397e-103	8.88929e-102	225.707	DOWN
GRIN2B	-3.82602	-2.3734	-23.1835	4.38862e-98	2.84559e-96	212.932	DOWN
ANK2	-2.22472	3.66035	-23.016	6.26101e-97	3.93077e-95	210.171	DOWN
GPLD1	-2.35772	0.809394	-23.0065	7.28594e-97	4.55616e-95	210.136	DOWN
MMD	-1.98271	4.2527	-22.7045	8.63426e-95	5.15482e-93	205.23	DOWN
OGN	-3.61194	3.46013	-22.3273	3.24735e-92	1.84145e-90	199.293	DOWN
ABCA5	-1.75128	4.13824	-22.202	2.30807e-91	1.27234e-89	197.376	DOWN
SNCA	-1.9206	0.440776	-22.147	5.44935e-91	2.9576e-89	196.669	DOWN
SLC7A14	-3.10616	-4.5149	-22.0167	4.1632e-90	2.19188e-88	194.594	DOWN
GFAP	-3.2423	-0.91265	-21.9453	1.26542e-89	6.58561e-88	193.539	DOWN
PRKN	-1.87158	1.28325	-21.1498	2.73197e-84	1.23847e-82	181.279	DOWN
SLC66A1L	-2.85322	-0.388369	-20.7991	5.76784e-82	2.47633e-80	175.97	DOWN
ARRDC3	-1.4839	6.49193	-20.4632	9.34314e-80	3.75649e-78	170.567	DOWN
TINAGL1	-2.14218	4.78751	-20.3419	5.81277e-79	2.27352e-77	168.827	DOWN
SCN11A	-2.05166	-1.01523	-20.0117	8.20692e-77	2.9883e-75	164.172	DOWN
HYAL1	-1.77486	1.10277	-19.7928	2.13796e-75	7.50827e-74	160.885	DOWN
CUBN	-1.47824	1.07077	-19.2347	8.02159e-72	2.56124e-70	152.699	DOWN
SPAAR	-2.17197	-0.0457938	-19.143	3.06585e-71	9.65269e-70	151.382	DOWN
TMBIM1	-1.00731	7.08701	-18.8513	2.13316e-69	6.33184e-68	146.755	DOWN
PRELP	-2.33586	5.36511	-18.7539	8.73096e-69	2.54154e-67	145.402	DOWN
KCNE1	-2.62908	-2.5583	-18.59	9.2683e-68	2.61147e-66	143.439	DOWN
BGN	2.29128	9.07502	18.6142	6.53857e-68	1.84726e-66	143.393	UP
EPDR1	-1.71277	3.3114	-18.0301	2.71943e-64	6.95621e-63	135.274	DOWN
PCYOX1	-1.02166	7.16517	-17.9956	4.43118e-64	1.12169e-62	134.538	DOWN
ATP6V0B	1.2156	6.97137	17.7189	2.17052e-62	5.23073e-61	130.811	UP
DCN	-2.20448	8.98388	-17.7406	1.60169e-62	3.88059e-61	130.749	DOWN
VLDLR	-1.7512	3.57956	-17.6207	8.56964e-62	2.02813e-60	129.519	DOWN
CSF3	-3.53932	-4.25851	-17.5779	1.55615e-61	3.65824e-60	129.191	DOWN
PIGR	-4.2162	3.02149	-17.5447	2.47196e-61	5.76826e-60	128.381	DOWN
AHNAK	-1.52076	10.5027	-17.4064	1.68825e-60	3.85144e-59	126.027	DOWN
ROCK2	-1.03855	6.03208	-17.1349	7.14558e-59	1.55717e-57	122.67	DOWN
AP1S1	1.17772	5.62235	17.095	1.23601e-58	2.65691e-57	122.295	UP
PLD1	-1.40111	3.89772	-16.8344	4.33742e-57	8.95852e-56	118.724	DOWN
PGAP6	1.21734	5.83649	16.7596	1.19692e-56	2.44027e-55	117.724	UP
ELANE	-2.71449	-4.00445	-16.4036	1.44384e-54	2.78065e-53	113.253	DOWN
ADAM8	2.27857	3.9841	15.9543	5.58853e-52	9.85688e-51	107.224	UP
LRP1	-1.48477	8.52809	-15.9952	3.26154e-52	5.81418e-51	107.163	DOWN
LAMTOR2	1.31823	5.70011	15.8732	1.61968e-51	2.81903e-50	105.974	UP
ATP6AP1	1.05326	8.07281	15.8509	2.17008e-51	3.75838e-50	105.475	UP
AP1S3	1.42836	2.41468	15.3633	1.20572e-48	1.90376e-47	99.6344	UP
AP1M2	2.08882	6.43032	15.3617	1.22983e-48	1.94087e-47	99.3708	UP
LAMP5	3.24621	2.90826	15.2677	4.09952e-48	6.37116e-47	98.4543	UP
STXBP2	1.60114	4.98922	15.2774	3.62211e-48	5.63751e-47	98.3803	UP
RRAGD	-1.4116	3.71778	-15.186	1.16249e-47	1.77871e-46	97.1175	DOWN
ARRB1	-1.1748	5.48425	-14.7951	1.61526e-45	2.31372e-44	92.0741	DOWN
PCDHGA3	-1.86878	-0.945565	-14.7079	4.79574e-45	6.7533e-44	91.4242	DOWN
ABHD6	-1.03587	2.75385	-14.6832	6.52027e-45	9.14514e-44	90.9263	DOWN
TMEM79	1.43328	4.26097	14.6526	9.54457e-45	1.32693e-43	90.5915	UP
GLB1L3	-2.4817	-2.27668	-14.632	1.23219e-44	1.7063e-43	90.5158	DOWN
DPP4	-1.67342	3.07416	-14.6139	1.54367e-44	2.12832e-43	89.9989	DOWN
IL4I1	2.70278	2.59841	14.5813	2.3119e-44	3.16133e-43	89.868	UP
GIMAP5	-1.82372	-0.890561	-14.4797	8.1131e-44	1.08731e-42	88.6137	DOWN
DSN1	1.03021	4.6557	14.392	2.38955e-43	3.15568e-42	87.3248	UP
BIN1	-1.33873	4.14579	-14.3599	3.53892e-43	4.64449e-42	86.8106	DOWN
CXCR2	-1.64663	-1.4048	-14.1316	5.7256e-42	7.16934e-41	84.4101	DOWN
ACAN	2.83612	1.3491	13.8684	1.363e-40	1.63116e-39	81.2883	UP
OCIAD2	1.01979	5.25876	13.8372	1.98132e-40	2.35069e-39	80.5869	UP
FFAR4	-1.46147	0.390826	-13.6617	1.59728e-39	1.84457e-38	78.742	DOWN
LPCAT1	1.06089	6.45109	13.5551	5.6215e-39	6.38691e-38	77.1559	UP
TRIM29	-2.80069	4.43193	-13.5187	8.62039e-39	9.68975e-38	76.6506	DOWN
ABCA1	-1.11426	5.388	-13.4785	1.38142e-38	1.54183e-37	76.2015	DOWN
STS	-1.1033	4.64296	-13.4515	1.89539e-38	2.1073e-37	75.9516	DOWN
ANPEP	-1.9396	5.62332	-13.423	2.64617e-38	2.92558e-37	75.4846	DOWN
DAB2	-1.00047	6.17413	-13.3037	1.06243e-37	1.15365e-36	74.1142	DOWN
NR4A3	-1.77508	2.08383	-13.2006	3.50698e-37	3.73126e-36	73.2363	DOWN
SDC1	1.9563	8.05658	13.2156	2.9489e-37	3.14914e-36	73.1473	UP
FMOD	-1.61627	6.65904	-13.1903	3.9499e-37	4.18843e-36	72.727	DOWN
WDR24	1.09452	3.79233	13.1054	1.05005e-36	1.09403e-35	72.2006	UP
TCN2	-1.02623	4.51133	-12.8064	3.16657e-35	3.10494e-34	68.5906	DOWN
CYBRD1	-1.5386	7.84642	-12.7697	4.78887e-35	4.65242e-34	67.862	DOWN
CTSG	-2.34361	-0.114856	-12.6684	1.49545e-34	1.4227e-33	67.3628	DOWN
SLC11A1	1.69161	2.38563	12.5891	3.62512e-34	3.41082e-33	66.5309	UP
HYAL3	1.30822	1.76559	12.5486	5.69363e-34	5.30813e-33	66.1007	UP
TLR3	-1.14756	3.40639	-12.567	4.64084e-34	4.34006e-33	66.016	DOWN
RAB7B	-1.22719	2.91515	-12.5179	8.0128e-34	7.42433e-33	65.5149	DOWN
CYB561	1.07996	7.42444	12.4835	1.17312e-33	1.08158e-32	64.8964	UP
MPZ	-1.64723	-0.195757	-12.3729	3.9776e-33	3.57656e-32	64.1471	DOWN
BBC3	1.50799	3.23571	12.2412	1.68534e-32	1.46705e-31	62.6591	UP
OCA2	-2.79419	-3.00881	-12.1111	6.93853e-32	5.84685e-31	61.4001	DOWN
TMEM97	1.3163	4.90339	12.0298	1.66858e-31	1.38867e-30	60.2219	UP
GPR137C	1.32529	1.64707	11.9279	4.98656e-31	4.06243e-30	59.3882	UP
PLA2G5	-1.42419	-0.353145	-11.6765	7.19546e-30	5.55585e-29	56.7296	DOWN
SLC29A3	1.00186	4.42145	11.5637	2.34895e-29	1.77261e-28	55.332	UP
FCER1A	-1.79686	0.757974	-11.4944	4.83591e-29	3.58608e-28	54.7463	DOWN
HAP1	-1.81023	-0.665177	-11.4365	8.82321e-29	6.4806e-28	54.2485	DOWN
USP6	-1.06577	0.0487334	-11.3354	2.50432e-28	1.80834e-27	53.2075	DOWN
RAB3A	1.34474	2.34245	11.234	7.08174e-28	5.00403e-27	52.1544	UP
CLVS1	-1.43104	-2.87555	-10.9124	1.82359e-26	1.21248e-25	49.0749	DOWN
HRNR	-1.61576	-2.99782	-10.9075	1.91568e-26	1.27211e-25	49.0256	DOWN
SLC2A6	1.49978	2.18479	10.9182	1.72029e-26	1.14428e-25	49.0119	UP
C3	-1.35053	8.68087	-10.9556	1.18383e-26	7.93786e-26	48.6052	DOWN
CFTR	-1.92864	-1.73403	-10.83	4.14127e-26	2.70964e-25	48.206	DOWN
PLAAT3	-1.23488	6.20462	-10.7681	7.64324e-26	4.93667e-25	46.9736	DOWN
RNASE2	1.46438	-1.0925	10.5999	3.98225e-25	2.48778e-24	46.0435	UP
TMEM74	-1.73473	-2.46689	-10.6021	3.89596e-25	2.43677e-24	46.0244	DOWN
SLC45A2	1.45848	-3.29417	10.5777	4.94562e-25	3.07324e-24	45.848	UP
NSG2	2.6069	-2.59355	10.4768	1.31491e-24	7.98896e-24	44.8751	UP
CACNG5	1.66348	-4.60124	10.3435	4.73567e-24	2.79459e-23	43.5947	UP
SLC7A5	1.96317	5.83293	10.3288	5.44818e-24	3.20489e-23	43.0253	UP
CLCN4	-1.26479	1.99913	-10.2711	9.44021e-24	5.47785e-23	42.5995	DOWN
HOOK1	1.12388	5.34191	10.2329	1.35758e-23	7.80601e-23	42.1027	UP
TRPM2	1.17484	3.82955	10.1998	1.85627e-23	1.05831e-22	41.9465	UP
GPR143	1.79635	1.7081	10.1491	2.99482e-23	1.69262e-22	41.6723	UP
PYCARD	1.50763	4.33344	10.0238	9.67945e-23	5.34795e-22	40.2892	UP
CTSD	1.14	8.55468	9.93462	2.21634e-22	1.2025e-21	39.0342	UP
MPO	-1.3191	-2.52338	-9.61475	4.10629e-21	2.09398e-20	36.8864	DOWN
LRRC8E	1.20719	0.00569013	9.54442	7.71947e-21	3.88825e-20	36.2443	UP
VCAN	1.47504	7.99891	9.46084	1.62618e-20	8.04494e-20	34.8551	UP
CHMP4BP1	1.31624	-2.64106	9.32195	5.54171e-20	2.65925e-19	34.3757	UP
SLC17A9	1.51317	2.49708	9.3379	4.81734e-20	2.32116e-19	34.3106	UP
PTGDS	-1.52455	-1.43285	-9.30064	6.67966e-20	3.19416e-19	34.0784	DOWN
LRRK2	-1.01585	3.34594	-9.31529	5.87484e-20	2.81441e-19	33.8372	DOWN
CXCR4	1.02279	6.12932	9.26364	9.23018e-20	4.38267e-19	33.2788	UP
MAP6	-1.00435	1.96945	-9.11348	3.39145e-19	1.56351e-18	32.2522	DOWN
RNF128	-1.37786	1.87735	-9.09456	3.99077e-19	1.82956e-18	32.0747	DOWN
ATP6V0D2	1.79915	-1.04447	8.87789	2.51997e-18	1.10577e-17	30.5931	UP
PTGDR	-1.059	-0.598721	-8.8051	4.64072e-18	2.00603e-17	29.8695	DOWN
CLU	-1.1585	9.03996	-8.83918	3.48873e-18	1.51844e-17	29.272	DOWN
IFI30	1.16861	-2.23357	8.66256	1.51541e-17	6.37981e-17	28.8447	UP
GPC2	1.45391	0.399206	8.56214	3.45368e-17	1.42758e-16	27.9474	UP
OMD	-1.38209	2.89203	-8.57034	3.22992e-17	1.33771e-16	27.6249	DOWN
MGST1	-1.15856	6.99252	-8.58546	2.85442e-17	1.18452e-16	27.3717	DOWN
GPC5	-1.49726	-3.78979	-8.31935	2.4461e-16	9.66649e-16	26.0901	DOWN
PLA2G10	1.39122	-1.60324	8.15978	8.62453e-16	3.30745e-15	24.8586	UP
OCLN	1.00209	4.08495	8.14641	9.57617e-16	3.66219e-15	24.3662	UP
EGF	-1.49403	2.39734	-8.01583	2.64005e-15	9.80474e-15	23.3371	DOWN
FABP5	-1.00932	2.42693	-7.98223	3.41933e-15	1.26233e-14	23.1099	DOWN
ASS1	-1.1348	6.07464	-7.75257	1.95298e-14	6.89767e-14	21.0197	DOWN
RASGRP1	1.15112	3.08226	7.0856	2.39129e-12	7.44737e-12	16.7915	UP
EEF1A2	2.77155	4.42632	7.07636	2.54924e-12	7.92055e-12	16.7278	UP
CEACAM6	3.02112	4.14431	6.75035	2.32032e-11	6.77365e-11	14.611	UP
GGH	1.01599	4.35192	6.74473	2.40842e-11	7.02111e-11	14.3806	UP
ABCA13	-1.74374	-2.23622	-6.68333	3.612e-11	1.0409e-10	14.3478	DOWN
DOC2A	1.30549	0.979609	6.49805	1.2031e-10	3.33874e-10	13.1303	UP
LAMP3	1.30997	2.58319	6.51454	1.0822e-10	3.01489e-10	13.1174	UP
CACNG4	2.01746	4.84914	6.47095	1.43093e-10	3.94851e-10	12.6829	UP
BPI	-1.37518	-2.62583	-6.23571	6.27776e-10	1.65534e-09	11.5943	DOWN
CP	-1.57742	3.57935	-6.32042	3.70683e-10	9.93742e-10	11.5686	DOWN
PAX2	1.91465	-1.22501	6.17569	9.08349e-10	2.36443e-09	11.2868	UP
PRSS2	1.54401	-3.15551	5.84526	6.55898e-09	1.61145e-08	9.3738	UP
CLVS2	-1.2608	-4.67289	-5.79941	8.56301e-09	2.08648e-08	9.12307	DOWN
NEU4	1.39848	-2.87	5.76493	1.04518e-08	2.52898e-08	8.927	UP
PCSK9	1.19034	-1.05239	5.67151	1.78393e-08	4.24382e-08	8.36464	UP
TSPAN1	1.55205	5.11652	5.75321	1.11817e-08	2.69921e-08	8.35622	UP
ORM2	1.69627	-2.20097	5.53406	3.86222e-08	8.96285e-08	7.66168	UP
CHGA	-1.07832	-3.04418	-4.01056	6.44314e-05	0.000114036	0.512781	DOWN
CPLX2	1.10533	-4.48648	3.71454	0.000213214	0.000359163	-0.599849	UP
S100A7	1.64072	-1.25216	3.39088	0.000720043	0.00114999	-1.7287	UP
