# Supplementary material for: Establishment of a lysosome-related prognostic signature in breast cancer to predict immune infiltration and therapy response
Source: Front Oncol. 2023 Dec 14;13:1325452. doi: 10.3389/fonc.2023.1325452 (PMC10757638; doi:10.3389/fonc.2023.1325452)
Supplement: Supplementary file 11 [file Table_6.xlsx]

## Sheet: Sheet1
	ID	Description	GeneRatio	BgRatio	pvalue	p.adjust	qvalue	geneID	Count
BP	GO:0007041	lysosomal transport	15/160	129/18903	2.74794e-13	8.90334e-10	6.43887e-10	CACNG5/HOOK1/CHMP4BP1/CACNG4/PCSK9/GPRASP1/ADRB2/LHCGR/PRKN/LRP1/PCDHGA3/BIN1/RAB7B/LRRK2/CLU	15
BP	GO:0007034	vacuolar transport	16/160	162/18903	5.61199e-13	9.09143e-10	6.57489e-10	CACNG5/HOOK1/CHMP4BP1/ATP6V0D2/CACNG4/PCSK9/GPRASP1/ADRB2/LHCGR/PRKN/LRP1/PCDHGA3/BIN1/RAB7B/LRRK2/CLU	16
BP	GO:0002274	myeloid leukocyte activation	18/160	237/18903	1.73092e-12	1.8694e-09	1.35194e-09	STXBP2/SLC11A1/PYCARD/PLA2G10/RASGRP1/CPLX2/KIT/SNCA/CXCR2/NR4A3/CTSG/TLR3/PTGDS/LRRK2/PTGDR/CLU/BPI/CHGA	18
BP	GO:0045807	positive regulation of endocytosis	12/160	96/18903	3.01863e-11	2.44509e-08	1.76828e-08	PCSK9/GPC3/SNCA/LRP1/ARRB1/BIN1/DAB2/C3/LRRK2/CLU/EGF/ABCA13	12
BP	GO:0006887	exocytosis	20/160	369/18903	4.61939e-11	2.99336e-08	2.16479e-08	STXBP2/TMEM79/SDC1/HYAL3/RAB3A/SLC17A9/RASGRP1/DOC2A/CPLX2/KIT/CRHBP/SNCA/PRKN/NR4A3/HAP1/CFTR/PTGDS/LRRK2/PTGDR/CHGA	20
CC	GO:0005765	lysosomal membrane	61/161	418/19869	1.47477e-60	2.37438e-58	1.38939e-58	ATP6V0B/AP1S1/PGAP6/LAMTOR2/ATP6AP1/AP1S3/AP1M2/LAMP5/TMEM79/LPCAT1/WDR24/CYB561/GPR137C/SLC29A3/SLC2A6/SLC7A5/TRPM2/GPR143/CTSD/LRRC8E/CHMP4BP1/ATP6V0D2/OCLN/EEF1A2/CEACAM6/LAMP3/PCSK9/TSPAN1/GNAI1/GPLD1/MMD/ABCA5/SLC7A14/GFAP/SLC66A1L/CUBN/SPAAR/TMBIM1/VLDLR/PIGR/AHNAK/PLD1/LRP1/ARRB1/ABHD6/DPP4/GIMAP5/FFAR4/ANPEP/DAB2/CYBRD1/TLR3/OCA2/CFTR/PLAAT3/TMEM74/CLCN4/MGST1/EGF/ABCA13/CP	61
CC	GO:0098852	lytic vacuole membrane	61/161	418/19869	1.47477e-60	2.37438e-58	1.38939e-58	ATP6V0B/AP1S1/PGAP6/LAMTOR2/ATP6AP1/AP1S3/AP1M2/LAMP5/TMEM79/LPCAT1/WDR24/CYB561/GPR137C/SLC29A3/SLC2A6/SLC7A5/TRPM2/GPR143/CTSD/LRRC8E/CHMP4BP1/ATP6V0D2/OCLN/EEF1A2/CEACAM6/LAMP3/PCSK9/TSPAN1/GNAI1/GPLD1/MMD/ABCA5/SLC7A14/GFAP/SLC66A1L/CUBN/SPAAR/TMBIM1/VLDLR/PIGR/AHNAK/PLD1/LRP1/ARRB1/ABHD6/DPP4/GIMAP5/FFAR4/ANPEP/DAB2/CYBRD1/TLR3/OCA2/CFTR/PLAAT3/TMEM74/CLCN4/MGST1/EGF/ABCA13/CP	61
CC	GO:0005774	vacuolar membrane	61/161	461/19869	7.30413e-58	7.83976e-56	4.58751e-56	ATP6V0B/AP1S1/PGAP6/LAMTOR2/ATP6AP1/AP1S3/AP1M2/LAMP5/TMEM79/LPCAT1/WDR24/CYB561/GPR137C/SLC29A3/SLC2A6/SLC7A5/TRPM2/GPR143/CTSD/LRRC8E/CHMP4BP1/ATP6V0D2/OCLN/EEF1A2/CEACAM6/LAMP3/PCSK9/TSPAN1/GNAI1/GPLD1/MMD/ABCA5/SLC7A14/GFAP/SLC66A1L/CUBN/SPAAR/TMBIM1/VLDLR/PIGR/AHNAK/PLD1/LRP1/ARRB1/ABHD6/DPP4/GIMAP5/FFAR4/ANPEP/DAB2/CYBRD1/TLR3/OCA2/CFTR/PLAAT3/TMEM74/CLCN4/MGST1/EGF/ABCA13/CP	61
CC	GO:0005775	vacuolar lumen	37/161	176/19869	3.08617e-42	2.48437e-40	1.45375e-40	BGN/DSN1/ACAN/SDC1/RNASE2/NSG2/PYCARD/CTSD/VCAN/IFI30/GPC2/GGH/PRSS2/NEU4/ORM2/S100A7/APOB/GPC3/NSG1/OGN/HYAL1/CUBN/PRELP/EPDR1/DCN/CSF3/ELANE/FMOD/TCN2/CTSG/HRNR/C3/MPO/OMD/GPC5/FABP5/BPI	37
CC	GO:0043202	lysosomal lumen	23/161	98/19869	1.37083e-27	8.82817e-26	5.16588e-26	BGN/ACAN/SDC1/NSG2/CTSD/VCAN/IFI30/GPC2/NEU4/APOB/GPC3/NSG1/OGN/HYAL1/CUBN/PRELP/EPDR1/DCN/CSF3/FMOD/TCN2/OMD/GPC5	23
MF	GO:0030021	extracellular matrix structural constituent conferring compression resistance	7/152	22/18432	3.47025e-10	1.56161e-07	1.1945e-07	BGN/ACAN/VCAN/OGN/PRELP/DCN/FMOD	7
MF	GO:0030276	clathrin binding	9/152	69/18432	5.16749e-09	1.16268e-06	8.89352e-07	AP1S1/AP1S3/AP1M2/NSG2/NSG1/LRP1/BIN1/DAB2/LRRK2	9
MF	GO:0070325	lipoprotein particle receptor binding	5/152	29/18432	3.61394e-06	0.00054209	0.000414652	PCSK9/APOB/LRP1/DAB2/CLU	5
MF	GO:0034185	apolipoprotein binding	4/152	18/18432	1.24319e-05	0.00100583	0.000769371	PCSK9/VLDLR/LRP1/ABCA1	4
MF	GO:0035615	clathrin adaptor activity	4/152	18/18432	1.24319e-05	0.00100583	0.000769371	AP1S1/AP1S3/AP1M2/DAB2	4
KEGG	hsa04142	Lysosome	12/103	132/8467	5.70728e-08	1.18141e-05	1.07537e-05	533/1174/537/130340/10053/6556/8372/1509/245972/27074/3373/1511	12
KEGG	hsa00565	Ether lipid metabolism	5/103	50/8467	0.000331587	0.0343192	0.031239	79888/8399/5337/5322/11145	5
KEGG	hsa04975	Fat digestion and absorption	4/103	43/8467	0.00177084	0.0959787	0.0873643	8399/338/19/5322	4
KEGG	hsa02010	ABC transporters	4/103	45/8467	0.00209863	0.0959787	0.0873643	23461/19/1080/154664	4
KEGG	hsa04977	Vitamin digestion and absorption	3/103	24/8467	0.00293884	0.0959787	0.0873643	338/8029/6948	3
