# Supplementary material for: Establishment of a lysosome-related prognostic signature in breast cancer to predict immune infiltration and therapy response
Source: Front Oncol. 2023 Dec 14;13:1325452. doi: 10.3389/fonc.2023.1325452 (PMC10757638; doi:10.3389/fonc.2023.1325452)
Supplement: Supplementary file 12 [file Table_7.xlsx]

## Sheet: Sheet 1
ID	log_rank_p
SLC7A5	0.00123524
SDC1	0.00782554
PIGR	0.0221324
ATP6AP1	0.0365084
EPDR1	0.0415293
ABCA1	0.0510755
CLVS1	0.0750524
TRPM2	0.118243
GPLD1	0.142678
NSG2	0.260495
PCDHGA3	0.404949
CPLX2	0.766749
